# Supplementary material for: Moringa oleifera Leaf Supplementation as a Glycemic Control Strategy in Subjects with Prediabetes
Source: Nutrients. 2021 Dec 24;14(1):57. doi: 10.3390/nu14010057 (PMC8746299; doi:10.3390/nu14010057)
Supplement: Supplementary file 1 [file nutrients-14-00057-s001.zip]

Archive with 1 entries (1 files):
- nutrients-1459653-supplementary.pdf
